# Supplementary material for: Knowledge about Chagas disease among Primary Health Care professionals in a municipality located in northeastern Brazil
Source: PLoS Negl Trop Dis. 2026 Feb 9;20(2):e0014000. doi: 10.1371/journal.pntd.0014000 (PMC12981557; doi:10.1371/journal.pntd.0014000)
Supplement: S4 Appendix — (XLSX) [file pntd.0014000.s004.xlsx]

## Sheet: conhec_trab_limpo3
record_id	ninv_v2	idad_v2	gen_v2	corp_v2	lnas_v2	lmor_v2	mbtr_v2	esco_v2	rfam_v2	ocup_v2	ouoc_v2	ttra_v2	ttra_v2a	jort_v2	tusf_v2	tvin_v2	esovi	trsf_v2	cbar_v2	idba_v2___1	idba_v2___2	idba_v2___3	idba_v2___4	idba_v2___5	idba_v2___6	idba_v2___9	acdch_v2	trand_v2___0	trand_v2___1	trand_v2___2	trand_v2___3	trand_v2___4	trand_v2___5	trand_v2___9	podch_v2___1	podch_v2___2	podch_v2___3	podch_v2___4	podch_v2___5	podch_v2___6	podch_v2___7	podch_v2___8	podch_v2___9	sagu_v2___1	sagu_v2___2	sagu_v2___3	sagu_v2___4	sagu_v2___5	sagu_v2___6
37	1	23	2	0	2	2	1	4		11	At farmacia	0.75	0.75	3	0.75	2	Reda com carteira assinada	1	0	0	1	1	0	0	0	0	3	0	0	1	1	1	0	0	1	1	0	0	0	0	1	0	0	0	0	0	0	0	1
38	1	29	1	0	2	1	1	5	1500	2		7	7	3	5	4		0	0	1	1	1	0	0	0	0	3	0	1	0	0	1	0	0	1	0	0	0	0	0	0	0	0	1	0	0	1	1	0
39	1	51	1	1	1	1	0	4		10	Recepcionista	15	15	3	15	4		1	1								3	1	1	1	1	1	0	0	1	0	0	0	0	0	1	0	0	1	0	0	1	0	0
40	1	55	1	1	1	1	1	4		12	Serv gerais	40	40	3	10	1		1	0	0	1	1	0	0	0	0	1	1	1	1	1	1	0	0	1	0	1	0	0	0	0	0	0	1	0	0	1	1	1
41	1	55	1	0	2	1	0	4	1302	5		15	15	3	15	4		1	0	0	0	0	0	1	0	0	3	1	1	0	1	1	0	0	1	1	1	1	0	0	0	0	0	1	1	0	1	0	0
42	1	37	1	0	2	1	1	7		4		12	12	3	6	4		0	0	0	1	1	0	0	0	0	3	0	0	0	1	1	0	0	1	1	0	0	0	0	1	0	0	0	0	0	1	0	0
43	1	45	1	0	2	1	1	6	2700	3		13	13	3	13	4		1	0	0	0	1	1	0	0	0	3	0	0	0	1	1	0	0	1	0	0	0	0	0	0	0	0	0	0	0	0	0	1
44	1	62	1	1	2	1	0	4	2000	3		24	24	3	18	4		1	0	0	0	1	1	0	0	0	3	1	0	1	0	1	0	0	1	0	0	0	0	0	0	0	0	1	1	0	1	0	1
45	1	53	2	1	1	1	0	4	2600	3		13	13	3	13	4		1	0	0	1	1	0	0	0	0	3	1	1	0	1	1	0	0	1	0	0	0	0	0	0	0	0	1	0	1	0	0	0
46	1	36	1	0	2	1	1	6	10000	0		11	11	3	4	3	Contrato PJ	0	0	1	1	1	1	1	0	0	3	1	1	1	1	1	0	0	1	1	1	1	1	1	1	0	0	1	1	0	1	0	1
47	1	45	1	1	1	1	1	4	2606	3		15	15	3	15	4		1	0	0	1	0	0	0	0	0	4	0	0	0	0	1	0	0	1	0	0	0	0	0	0	0	0	0	0	0	1	0	0
48	1	60	1	1	2	1	1	4		3		25	25	1	25	4		1	0	0	1	0	1	0	0	0	0	1	1	1	1	1	0	0	1	1	1	0	0	0	0	0	0	0	0	0	1	0	1
49	1	54	1	2	2	1	1	4		3		20	20	1	20	4		1	1								3	1	0	0	0	1	0	0	1	1	0	0	0	0	0	0	0	1	1	1	1	0	1
50	1	59	1	1	2	1	0	4		3		24	24	1	20	4		1	0	0	1	1	0	0	0	0	3	1	1	1	1	1	0	0	1	1	1	1	1	1	1	0	0	1	1	1	1	1	1
51	1	48	1	1	1	1	0	4	3000	3		12	12	3	8	4		1	0	1	0	0	0	0	0	0	4	0	0	0	0	1	0	0	1	0	0	0	0	0	0	0	0	1	0	0	1	0	0
52	1	38	1	2	2	1	1	7	10000	1		15	15	3	1	2	Reda	0	0	0	1	1	0	0	0	0	3	1	0	1	0	1	0	0	1	1	0	0	1	0	1	0	0	1	0	0	1	0	0
53	1	51	1	1	2	1	1	8	3000	11	At farmacia	1.25	1.25	1	1.25	7	Contrato	1	1								3	1	1	1	0	1	0	0	1	0	0	0	0	0	0	0	0	1	1	0	1	0	1
54	1	49	1	1	2	1	0	4		3		20	20	3	7	4		0	0	0	0	1	0	0	0	0	4	0	0	0	0	1	0	0	1	0	0	0	0	0	0	0	0
59	1	52	1	0	1	1	0	4	2640	3		24	24	3	7	4		1	0	0	1	0	0	1	0	0	3	0	0	0	0	1	0	0	1	0	0	0	0	0	0	0	0	1	1	0	1	0	0
60	1	33	1	1	1	1	1	6		1		5	5	3	5	7	Contrato	1	0	0	1	0	1	0	0	0	3	1	0	1	0	1	0	0	1	1	0	0	0	0	1	0	0	1	1	1	1	0	0
61	1	41	1	1	1	1	1	5	1400	2		3	3	3	0.75	7	Contrato	0	0	0	1	1	0	0	0	0	4	0	0	0	1	1	0	0	1	0	0	0	0	0	0	0	0	1	1	0	1	0	1
62	1	35	1	0	1	1	0	7		0		6	6	2	4	7	Mais Médicos	0	0	0	1	1	0	0	0	0	3	1	1	0	0	1	0	0	1	0	1	0	1	0	0	0	0	1	1	0	1	1	1
63	1	45	2	0	2	1	0	5	3000	3		20	20	3	7	4		1	0	0	0	0	1	0	0	0	3	0	0	0	1	1	0	0	1	1	0	0	0	0	1	0	0	1	1	0	1	0	1
64	1	51	1	1	1	1	0	4		3		18	18	3	14	4		1									3	1	1	0	0	1	0	0	1	0	0	0	0	0	0	0	0	0	0	0	1	0	0
65	1	44	1	1	1	1	0	4	1000	3		20	20	3	17	4		1	0								0	0	0	0	0	1	0	0	1	0	0	0	0	0	0	0	0	1	0	0	1	0	0
66	1	53	1	1	1	1	0	4		3		17	17	3	10	4		1	0	1	0	1	1	0	0	0	3	0	0	0	0	1	0	0	1	0	0	0	0	0	1	0	0	1	0	0	1	0	0
67	1	36	2	1	1	1	1	6	20000	0		5	5	2	0.33	3	Pessoa Jurídica	0	0	0	1	1	0	0	0	0	3	1	0	0	0	1	0	0	1	1	1	0	0	1	1	0	0	1	1	0	1	1	1
68	1	51	1	2	1	1	1	4	1300	10	Recepcionista	9	9	3	9	4		1	0	1	0	0	1	0	0	0	0	1	1	0	0	1	0	0	1	0	0	0	0	0	1	0	0	1	0	1	1	0	0
69	1	32	1	1	1	1	1	6	8000	1		8	8	3	5	2		1	0	1	1	1	0	0	0	0	3	1	1	1	1	1	0	0	1	1	1	1	1	1	1	0	0	1	1	0	1	0	1
70	1	38	1	1	2	1	1	4	1300	2		2	2	3	2	7	Contrato	0	0	0	1	1	0	0	0	0	3	1	1	1	1	1	0	0	1	1	0	0	0	0	1	0	0	1	0	0	1	0	1
71	1	52	1	1	2	1	0	4		3		14	14	3	14	4		1	0	1	1	0	0	0	0	0	3	1	0	0	1	1	0	0	1	1	1	0	0	0	1	0	0	1	1	0	1	0	1
72	1	28	1	0	1	1	1	6	30000	0		1	1	2	0.16	6		0	0	1	0	1	0	0	0	0	3	0	0	0	1	1	0	0	1	0	1	0	1	0	0	0	0	1	0	1	1	0	0
73	1	56	1	1	2	1	1	5	5500	10	Recepcionista	4	4	1	4	7	Nomeação contrato	1	0	0	0	1	0	0	0	0	3	0	0	0	0	1	0	0	1	0	0	0	0	0	0	0	0	0	0	0	1	0	0
74	1	35	1	1	1	1	1	5	1300	10	Recepcionista	3	3	2	0.6	7	Contrato	1	0	0	1	0	0	1	0	0	4	1	0	1	1	1	0	0	1	1	0	0	0	1	1	0	0	1	1	0	0	1	1
75	1	50	1	1	2	1	1	4	2600	3		25	25	3	17	4		1	0	0	1	1	0	0	0	0	2	0	0	0	0	1	0	0	1	0	0	0	0	0	0	0	0	0	0	0	1	0	0
76	1	45	1	1	2	1	1	5	4000	3		24	24	3	24	4		1	0	1	0	1	0	0	0	0	3	1	0	1	1	1	0	0	1	1	0	0	0	0	1	0	0	1	1	0	1	0	1
77	1	36	1	1	1	1	1	1	1300	12	Serv gerais	45	45	3	0.41	7	Contrato	0	0	0	1	1	0	0	0	0	4	1	0	1	0	1	0	0	1	1	0	0	0	0	1	0	0	0	0	0	1	1	0
78	1	32	2	0	1	1	0	6		4		7	7	3	0.083	7	Contrato	0	0	0	0	0	1	0	0	0	3	1	0	0	1	1	0	0	1	0	1	0	0	0	0	0	0	1	0	0	1	0	0
79	1	38	1	2	1	1	1	4	4000	3		14	14	3	14	4		1	0	1	0	1	1	0	0	0	4	0	0	0	1	1	0	0	1	1	1	0	1	0	1	0	0	0	1	0	0	0	1
80	1	53	1	2	1	1	0	4	3400	3		21	21	3	7	4		1	0	0	1	1	0	0	0	0	3	1	1	1	1	1	0	0	1	1	1	0	0	0	0	0	0	1	1	0	1	0	1
81	1	34	2	1	1	1	1	6	5500	1		4	4	3	1	7	Contrato	0	0	0	0	1	0	0	0	0	3	1	0	0	1	1	0	0	1	1	0	0	0	0	0	0	0	1	0	0	1	1	1
89	1	39	1	2	1	1	0	4	3800	2		18	18	3	6	4		0	0	0	1	1	0	0	0	0	3	0	0	0	0	1	0	0	1	1	1	0	0	0	0	0	0	0	0	0	1	0	1
90	1	52	1	1	2	1	0	4	2700	3		20	20	3	17	4		1	0	0	1	1	0	0	0	0	3	0	0	0	1	1	0	0	1	0	0	0	0	0	0	0	0
91	1	47	1	2	2	1	1	6	3000	3		25	25	3	0.25	4		1	1								2	0	0	0	0	1	0	0	1	1	0	0	0	1	1	0	0	1	1	0	1	0	1
92	1	51	1	1	1	1	0	4	4000	3		14	14	3	14	4		0	0	0	1	0	0	0	0	0	3	0	1	0	0	1	0	0	1	0	0	0	0	0	0	0	0	1	1	1	1	1	0
93	1	43	1	1	2	2	1	4	2600	7		15	15	3	1	4		0	0	0	1	1	0	0	0	0	1	0	0	1	1	1	0	0	1	1	0	1	1	1	1	0	0	1	1	0	1	0	1
94	1	50	1	1	2	1	1	4	6000	3		25	25	3	1.25	4		1	0	0	1	1	0	0	0	0	3	0	0	0	0	1	0	0	1	1	0	0	0	0	0	0	0	1	1	0	1	0	1
95	1	42	1	0	1	1	0	4		5		3	3	3	1	2		1	0	0	0	1	0	0	0	0	3	0	0	0	1	1	0	0	1	1	1	1	0	1	1	0	0	1	1	1	1	1	1
96	1	42	1	1	1	1	1	6		1		18	18	3	5	7	Contrato municipal	0	0	0	0	1	0	0	0	0	3	1	1	1	1	1	0	0	1	0	0	0	0	0	0	0	0	1	0	0	1	0	1
97	1	50	1	0	2	1	1	4	2000	2		20	20	3	2	7	Contrato	0	0	1	0	1	0	0	0	0	3	0	0	0	0	1	0	0	1	0	0	0	0	1	0	0	0	0	0	0	1	0	1
98	1	28	2	2	2	1	1	7	3000	4		4	4	3	0.25	2		0	0	1	1	0	0	0	0	0	0	1	0	0	1	1	0	0	0	0	0	0	0	0	0	1	0	1	1	1	1	1	1
107	1	50	1	1	2	1	1	4	1300	10	Recepcionista	6	6	3	5	7	Contrato	0	1								3	1	1	1	1	1	0	0	1	1	0	0	1	1	0	0	0	0	0	0	1	0	1
108	1	43	1	1	2	1	0	5	2000	11	At farmacia	8	8	1	8	7	Contrato	1	1								3	1	1	0	1	1	0	0	1	1	1	1	1	1	1	0	0	1	0	0	1	1	1
109	1	56	1	2	2	1	0	4	4880	3		24	24	3	18	4		1	0	0	0	1	1	0	0	0	3	0	0	0	1	1	0	0	1	0	0	0	0	0	0	0	0	1	1	0	1	0	1
110	1	47	1	2	1	1	0	4	2700	3		23	23	3	15	4		1	1								3	1	1	1	1	1	0	0	1	1	0	0	0	0	1	0	0	1	1	0	1	0	1
111	1	49	1	2	2	1	0	4	2700	3		24	24	3	14	4		1	0	0	0	1	0	0	0	0	1	1	0	0	1	1	0	0	1	1	1	0	1	1	1	0	0	1	0	1	1	1	1
112	1	55	1	0	1	1	0	4	4000	3		20	20	3	12	4		1	0	0	1	0	1	0	0	0	3	1	1	1	1	1	0	0	1	1	1	1	1	1	1	0	0	1	1	1	1	1	1
113	1	65	1	1	1	1	0	4	2000	3		18	18	3	6	4		1	0	0	1	1	0	0	0	0	3	1	0	1	0	1	0	0	1	1	0	0	0	0	1	0	0	1	1	0	1	1	1
114	1	38	1	1	1	1	0	4	1300	2		4	4	3	3	2		1	0	1	1	0	0	0	0	0	3	1	1	0	1	1	0	0	1	1	1	0	1	1	1	0	0	1	1	1	1	1	1
115	1	39	1	2	1	1	1	4	1300	5		10	10	3	2	2		0	0	0	1	0	0	0	0	0	3	1	1	1	1	1	0	0	1	0	0	0	0	0	0	0	0	1	1	0	1	1	1
116	1	53	1	2	2	1	0	4	2600	3		20	20	3	20	4		1	0	0	0	1	1	0	0	0	0	0	0	0	1	1	0	0	1	1	1	0	0	1	1	0	0	0	0	0	1	0	1
124	1	20	1	2	2	1	1	4	1300	3		1	1	3	1	1		1	0	0	0	1	0	0	0	0	0	1	1	1	1	1	0	0	1	1	1	1	1	1	1	0	0	1	1	1	1	1	1
125	1	60	1	1	2	1	1	4	1300	11	At farmacia	8	8	3	1	4		1	0	1	1	0	0	0	0	0	3	0	0	0	0	1	0	0	1	0	0	0	0	0	0	0	0
126	1	44	1	1	1	1	0	4	1300	10	Recepcionista	0.58	0.58	3	0.58	7	Contrato	0	0	0	0	1	1	0	0	0	3	0	1	1	1	1	0	0	1	0	0	0	0	0	0	0	0	1	0	1	1	1	1
127	1	32	1	1	1	1	1	6	3800	2		3	3	3	8	2		0	1								4	1	0	0	1	1	0	0	1	1	0	0	0	0	0	0	0	1	0	0	1	0	1
128	1	26	1	1	1	1	1	6		4		5	5	3	0	2		0	0	0	0	1	1	0	0	0	3	0	0	0	0	1	0	0	1	0	0	0	0	0	0	0	0	1	1	0	1	0	1
129	1	55	1	0	2	1	1	4	3000	3		25	25	3	5	4		0	0	0	0	1	0	0	0	0	1	1	1	1	1	1	0	0	1	0	0	1	0	0	0	0	0	1	1	0	1	0	0
130	1	55	1	1	2	1	0	4	3000	3		23	23	3	6	4		1	0	0	1	1	0	0	0	0	3	1	1	0	1	1	0	0	1	1	1	0	1	1	1	0	0	1	1	1	1	1	1
131	1	40	1	1	2	1	1	7	7000	1		16	16	3	0.16	2		0	0	0	0	1	0	1	0	0	3	1	0	1	1	1	0	0	1	1	0	1	0	0	1	0	0	1	1	1	1	1	1
132	1	40	1	1	1	1	1	5	2600	3		21	21	3	17	4		1	0	0	0	1	1	0	0	0	3	1	0	1	1	1	0	0	1	1	0	0	0	0	1	0	0	1	1	1	1	0	1
133	1	39	1	1	1	1	0	4	2600	3		19	19	3	16	4		1	0	0	1	1	0	0	0	0	4	1	1	0	1	1	0	0	1	0	0	0	0	0	1	0	0	0	1	0	0	0	0
134	1	43	2	1	2	1	1	7	35000	0		7	7	2	3	7	Contrato	0	0	0	1	1	0	0	0	0	3	1	0	0	1	1	0	0	1	0	1	0	1	0	0	0	0	1	1	1	1	1	1
135	1	38	1	2	2	1	1	6		1		10	10	3	8	2		0	0	0	1	0	0	1	0	0	3	1	1	1	1	1	0	0	1	1	1	0	1	0	0	0	0	1	1	0	1	0	1
136	1	43	2	1	1	1	0	4	3800	3		20	20	3	19	4		1	0	0	0	1	1	0	0	0	0	0	0	0	1	1	0	0	1	0	0	0	0	0	0	0	0	1	0	0	1	0	1
137	1	50	1	1	2	1	0	4	4000	3		24	24	3	18	4		1	1								0	0	0	0	0	1	0	0	1	0	0	0	0	0	0	0	0	0	1	0	1	0	1
138	1	22	2	1	1	1	1	5	3900	10	Recepcionista	1	1	3	1	2		1	0	0	1	1	1	0	0	0	3	1	1	0	1	1	0	0	0	0	0	0	0	0	0	1	0	1	0	0	0	1	0
139	1	54	1	1	2	1	0	4	3000	3		23	23	3	19	4		1	1								3	1	1	0	0	1	0	0	1	1	1	0	0	0	0	0	0	0	0	0	1	0	1
140	1	48	1	2	2	1	1	6	6000	3		20	20	3	14	4		1	0	1	1	1	1	1	0	0	3	1	1	1	1	1	0	0	1	1	0	0	0	0	0	0	0
141	1	38	1	1	1	1	1	1		12	Serv gerais	1.16	1.16	3	1.16	7	Contrato	1	0	1	0	0	0	0	0	0	1	1	1	1	1	1	0	0	1	1	1	1	1	1	1	0	0	1	1	1	1	1	1
142	1	48	1	1	1	1	0	4	2600	3		19	19	3	19	4		1	0	0	0	1	1	0	0	0	4	0	0	0	1	1	0	0	1	1	0	0	0	0	0	0	0	1	0	0	1	0	1
143	1	40	1	1	2	1	1	4	4000.	5		5	5	3	1	2		1	0	0	1	1	0	0	0	0	3	1	1	1	1	1	0	0	1	1	1	0	0	0	1	0	0	1	0	0	1	0	1
144	1	37	1	1	1	1	1	6		4		12	12	3	4	7	Contrato		1								3	1	0	1	1	1	0	0	1	1	0	0	0	0	1	0	0	1	0	0	1	1	1
145	1	53	1	1	1	1	0	4	3000	3		25	25	3	18	4		1	0	1	0	1	0	0	0	0	3	0	0	0	0	1	0	0	1	0	0	0	0	0	0	0	0	0	1	0	1	0	0
146	1	35	2	1	1	1	1	4	2600	3		13	13	3	13	4		1	0	0	0	1	0	0	0	0	3	0	0	0	0	1	0	0	1	0	0	0	0	0	0	0	0	1	1	0	1	0	0
147	1	36	1	0	1	1	0	4	2600	2		10	10	3	6	2		0	1								4	0	0	0	0	1	0	0	1	1	1	0	0	0	0	0	0	1	1	0	1	0	1
148	1	55	1	2	1	1	1	4		2		18	18	3	1	2		1	0	0	0	1	1	0	0	0	0	0	0	0	1	1	0	0	1	1	1	1	0	1	1	0	0	0	0	0	1	0	0
149	1	47	2	2	2	1	1	6	10000	0		18	18	3	10	3	Prestador de serviço	0	0	0	1	0	0	0	0	0	3	1	1	1	1	1	0	0	1	0	1	0	1	0	1	0	0	1	1	1	1	0	0
150	1	59	1	1	2	1	1	4	2000	2		26	26	2	9	4		1	0	0	1	0	1	0	0	0	3	1	1	0	1	1	0	0	1	1	1	0	0	0	1	0	0	1	0	0	0	0	1
151	1	51	1	2	1	2	1	4		10	Recepcionista	15	15	3	15	4		1	0	0	1	0	0	0	0	0	3	1	0	1	0	1	0	0	1	0	0	0	0	0	0	0	0	1	1	0	1	0	0
152	1	41	1	1	2	2	1	4	1300	11	At farmacia	1	1	3	5	7	Contrato	0	0	1	0	1	1	0	0	0	3	0	0	1	0	1	0	0	1	0	1	1	0	1	1	0	0	1	0	1	1	0	1
153	1	25	1	1	2	2	1	4		2		5	5	3	5	7	Contrato	1	0	0	1	1	0	0	0	0	3	0	0	0	0	1	0	0	1	0	0	0	0	0	0	0	0	1	0	0	0	0	0
154	1	27	2	0	2	1	1	6		0		1	1	3	1	7	Contrato	1	0	0	1	1	0	0	0	0	3	1	1	0	1	1	0	0	1	0	1	0	1	0	0	0	0	1	1	0	1	0	1
155	1	42	1	1	1	1	0	4		3		19	19	3	19	4		1	1								3	1	0	1	0	1	0	0	1	1	1	0	0	0	0	0	0	1	1	0	1	0	1
156	1	54	1	0	1	1	0	4	4000	3		14	14	3	14	4		1	0	1	0	1	0	0	0	0	3	0	0	0	0	1	0	0	1	0	0	0	0	0	0	0	0	0	0	0	0	0	1
157	1	52	1	2	1	1	0	4	2600	3		14	14	3	14	4		1	0	0	1	0	0	0	0	0	4	0	0	0	0	1	0	0	1	0	0	0	0	0	0	0	0	0	0	0	1	0	1
158	1	54	1	1	1	1	0	4	5000	3		17	17	3	17	4		1	0	0	1	1	0	0	0	0	3	1	0	1	1	1	0	0	1	0	1	0	0	0	1	0	0	1	1	1	1	1	1
159	1	49	1	1	2	1	0	4	4000	3		20	20	3	16	4		1	0	1	0	1	0	0	0	0	3	0	0	0	1	1	0	0	1	0	1	0	0	0	1	0	0	1	1	0	1	0	1
160	1	44	1	1	2	1	1	4	2600	2		14	14	3	7	7	Contrato	0	0	0	1	1	0	0	0	0	3	1	0	1	1	1	0	0	1	1	1	0	1	1	1	0	0	0	1	1	1	1	1
161	1	31	1	1	1	1	0	6	6000	1		7	7	3	0.08	1	Contrato CLT	0	0	0	0	1	0	0	0	0	0	0	0	0	1	1	0	0	1	1	0	1	0	1	1	0	0	1	1	1	1	1	0
162	1	51	1	1	1	1	0	4	2640	3		22	22	3	22	4		1	0	0	0	1	0	0	0	0	3	0	1	0	1	1	0	0	1	1	1	0	1	1	1	0	0	1	1	1	1	1	1
163	1	45	2	1	2	1	1	5	2640	3		16	16	3	4	4		1	0	0	1	1	0	0	0	0	3	1	1	0	1	1	0	0	1	1	1	0	0	1	1	0	0	1	1	0	1	0	1
164	1	41	1	2	1	1	1	4	1300	11	At farmacia	3	3	3	2	7	Contrato	0	1								3	1	1	0	1	1	0	0	1	1	0	0	0	0	0	0	0	1	0	0	1	0	1
165	1	43	1	0	1	1	1	4	1300	12	Serv gerais	3	3	3	3	7	Contrato	1	1								3	0	0	1	1	1	0	0	1	1	0	0	1	1	1	0	0	1	1	0	1	1	1
166	1	31	1	0	1	1	1	6		4		6	6	3	1.16	7	Contrato	0	1								3	0	0	0	0	1	0	0	1	0	0	0	0	0	0	0	0	1	0	0	0	1	0
167	1	34	1	1	2	1	0	4	1300	5		0.25	0.25	3	0.25	2		1	0	0	1	1	0	0	0	0	3	0	0	0	1	1	0	0	1	0	0	0	0	0	0	0	0	1	1	0	1	0	1
168	1	51	1	1	2	1	1	4		8	Apoio	25	25	3	6	4		1	0	1	0	0	0	0	0	0	4	0	0	0	0	1	0	0	1	0	0	0	0	0	0	0	0
169	1	52	1	1	2	1	0	4	2600	3		14	14	3	14	4		1	0	0	1	1	0	0	0	0	3	1	1	0	1	1	0	0	1	1	1	1	1	1	1	0	0	1	1	0	1	1	1
170	1	46	1	1	2	1	0	4		3		25	25	3	18	4		1	0	0	1	1	0	0	0	0	3	0	0	1	1	1	0	0	1	0	0	0	0	0	0	0	0
171	1	47	1	1	2	1	0	4		3		10	10	3	7	4		1	0	1	0	1	0	0	0	0	3	0	0	1	1	1	0	0	1	1	0	0	0	0	1	0	0	1	1	0	1	1	1
172	1	20	2	2	2	1	0	4	1300	10	Recepcionista	0.83	0.83	3	0.83	2		1	0	0	1	1	0	0	0	0	3	0	1	0	1	1	0	0	1	0	0	0	0	0	0	0	0	0	0	0	1	0	0
173	1	45	1	1	1	1	1	6	2500	11	At farmacia	2	2	3	2	4		0	0	0	0	0	1	0	0	0	0	1	1	1	1	1	0	0	1	1	0	0	0	0	0	0	0	1	0	0	1	0	1
174	1	41	1	1	2	1	1	6		2		5	5	3	0.083	2		0	0	0	1	1	0	0	0	0	3	1	0	0	1	1	0	0	1	1	1	0	1	0	0	0	0	1	1	0	1	0	1
175	1	40	1	2	1	1	0	4		3		14	14	3	14	4		1	0	0	1	1	0	0	0	0	3	0	0	0	0	1	0	0	1	0	0	0	0	0	0	0	0	0	0	0	1	0	1
176	1	38	1	2	1	1	0	4		3		14	14	3	14	4		1	1								4	0	0	0	0	1	0	0	1	0	0	0	0	0	0	0	0	1	1	0	1	0	0
177	1	54	1	0	2	1	1	4	1320	12	Serv gerais	6	6	3	1	7	Contrato	1	0	1	1	0	0	0	0	0	4	0	0	0	0	1	0	0	1	0	0	0	0	0	0	0	0	0	0	0	1	0	1
178	1	27	1	2	2	1	1	7	4000	1		0.66	0.66	3	0.66	2		1	0	0	1	1	1	0	0	0	3	1	1	1	0	1	0	0	1	1	1	0	0	0	0	0	0	1	1	1	1	1	0
179	1	57	2	1	1	1	1	7	5000	4		13	13	3	3	7	Contrato	1	0	1	1	1	0	0	0	0	3	1	1	0	1	1	0	0	1	0	0	0	0	0	0	0	0	1	1	0	1	0	0
180	1	35	1	1	1	1	1	4		5		4	4	3	2	7	Contrato	1	1								1	0	0	0	1	1	0	0	1	0	0	0	0	0	0	0	0	1	0	0	1	0	0
181	1	58	1	1	2	1	0	4	2424	3		17	17	3	17	4		1	0	0	0	1	0	1	0	0	1	0	0	0	0	1	0	0	1	1	0	1	1	1	1	0	0	1	0	1	1	1	1
182	1	71	1	0	2	1	1	8		0		46	46	2	9	7	Contrato	0	0	1	0	1	0	0	0	0	3	1	0	1	0	1	0	0	1	0	1	0	1	0	0	0	0	1	1	1	0	0	1
183	1	35	1	2	1	1	1	6	2600	11	At farmacia	11	11	3	11	2		1	1								0	0	0	0	0	1	0	0	1	0	0	0	0	0	0	0	0	0	0	0	0	1	0
184	1	43	1	1	1	1	1	4	1300	2		19	19	3	15	2		0	0	0	0	0	0	0	1	0	1	1	1	1	0	1	0	0	1	1	1	1	1	1	1	0	0	1	1	1	1	1	1
185	1	40	2	1	1	1	0	4	4000	3		20	20	3	15	4		1	0	1	0	1	0	0	0	0	3	0	0	0	0	1	0	0	1	1	0	0	0	0	0	0	0	1	0	0	0	0	1
186	1	49	1	1	1	1	0	4	3000	3		14	14	3	14	4		1	1								3	0	0	0	0	1	0	0	1	1	0	0	0	0	0	0	0	1	0	0	1	0	1
187	1	43	1	1	1	1	1	4	2600	3		14	14	3	14	4		1	0	0	1	0	0	0	0	0	0	0	0	0	0	1	0	0	1	0	0	0	0	0	0	0	0	1	0	0	1	0	0
188	1	44	1	0	1	1	1	2		12	Serv gerais	6	6	3	3	7	Contrato	1	1								4	1	1	1	1	1	0	0	1	1	1	1	1	1	1	0	0	1	1	1	1	1	1
189	1	44	1	1	1	1	0	4	1300	10	Recepcionista	6	6	3	6	7	Nomeação	1	1								3	0	0	0	0	1	0	0	1	0	0	0	0	0	0	0	0	1	0	1	1	0	0
190	1	58	1	0	2	1	0	4	2600	3		15	15	3	15	4		1	1								3	0	0	0	1	1	0	0	1	0	0	0	1	0	0	0	0	1	1	0	1	0	1
191	1	23	1	1	1	1	1	5		2		2	2	3	2	2		1	0	0	1	1	0	0	0	0	4	1	0	1	1	1	0	0	1	1	0	0	0	0	1	0	0	1	0	0	0	0	0
192	1	41	1	1	1	1	1	4	4000	5		12	12	3	0.16	2		0	0	0	1	0	1	0	0	0	4	0	0	0	1	1	0	0	1	1	0	0	0	0	0	0	0
193	1	30	1	1	1	1	1	7	4000	1		5	5	3	3	2		1	1								3	1	1	1	1	1	0	0	1	1	1	1	1	0	1	0	0	1	1	0	1	1	1
194	1	29	1	0	2	1	1	6		4		5	5	3	0.083	2		0	0	0	0	1	0	1	0	0	3	1	1	1	0	1	0	0	1	1	0	0	0	0	1	0	0	1	1	1	1	1	1
195	1	42	1	1	1	1	0	4	1800	2		7	7	3	6	4		1	0	0	0	1	1	0	0	0	1	0	0	0	1	1	0	0	1	0	0	0	0	0	0	0	0
196	1	57	2	1	1	1	1	6	2600	3		14	14	3	6	4		1	0	0	1	0	0	1	0	0	0	1	1	0	1	1	0	0	1	1	0	0	1	1	0	0	0	1	0	0	1	0	1
197	1	63	1	0	2	1	0	4	4000	3		20	20	3	10	4		1	0	0	1	1	1	0	0	0	3	1	0	1	1	1	0	0	1	1	1	1	1	1	1	0	0	1	1	1	1	1	1
198	1	60	1	1	1	1	1	4		11	At farmacia	4	4	3	4	4		0	0	0	0	1	0	0	0	0	4	0	0	1	0	1	0	0	1	0	1	0	1	0	0	0	0	0	1	0	1	0	1
199	1	36	1	1	2	1	1	4		2		4	4	3	2	2		0	0	0	1	1	0	0	0	0	3	0	0	0	0	1	0	0	1	1	0	0	0	0	0	0	0	1	0	0	1	0	1
200	1	28	1	1	1	1	1	6		1		0.083	0.083	3	0.083	7	Contrato	1	0	0	0	1	0	0	0	0	3	0	0	0	1	1	0	0	1	1	0	0	0	0	0	0	0	1	1	1	1	0	1
201	1	41	1	1	1	1	1	4	1900	12	Serv gerais	3	3	3	0.33	7	Contrato	1	1								3	0	0	0	0	1	0	0	1	1	0	0	0	0	1	0	0	0	1	0	1	1	1
202	1	26	1	1	2	1	1	6		0		2	2	3	2	3	Contrato CNPJ	1	0	0	1	1	0	0	0	0	3	1	1	0	1	1	0	0	1	0	1	0	1	0	0	0	0	1	1	0	1	0	1
203	1	29	1	1	1	1	0	7		4		6	6	3	5	7	Contrato	1	0	0	1	1	0	0	0	0	3	0	0	0	0	1	0	0	1	1	0	1	0	0	1	0	0	1	1	0	1	0	1
204	1	41	1	1	2	1	1	4		2		8	8	3	2	2		0	1							0	3	1	0	0	1	1	0	0	1	1	0	0	1	0	1	0	0	1	1	0	0	0	1
205	1	42	1	1	1	1	0	5	2600	3		17	17	3	17	4		1	0	1	1	1	1	1	0	0	4	0	0	0	0	1	0	0	1	0	0	0	0	0	0	0	0	1	1	0	1	0	1
206	1	48	2	2	1	1	0	7	2600	3		26	26	3	5	4		1	0	0	1	1	0	0	0	0	3	1	1	1	1	1	0	0	1	1	1	0	1	0	0	0	0	1	1	0	1	1	0
207	1	33	1	2	2	1	1	2		12	Serv gerais	8	8	3	2	7	Contrato	1	0	1	1	0	0	0	0	0	4	0	0	0	0	1	0	0	1	0	0	0	0	1	1	0	0	1	0	0	1	0	1
208	1	24	1	0	1	1	1	5		11	At farmacia	1	1	3	1	2		1	0	0	1	1	0	0	0	0	3	1	0	0	1	1	0	0	1	0	0	0	1	0	1	0	0	1	0	1	1	1	0
209	1	25	2	0	1	1	0	4	1300	10	Recepcionista	1	1	3	1	2		1	0	1	0	1	0	0	0	0	0	1	1	1	0	1	0	0	1	0	0	0	0	0	0	0	0	1	0	0	0	0	0
210	1	39	2	1	2	1	1	7		2		6	6	3	6	7	Contrato	1	0	0	1	1	0	0	0	0	3	1	0	1	1	1	0	0	1	1	0	0	0	0	1	0	0	1	1	0	1	0	1
211	1	50	1	1	1	1	0	4		3		24	24	3	7	4		1	0	0	1	1	0	0	0	0	4	0	0	0	0	1	0	0	1	1	1	0	0	0	0	0	0	1	0	0	1	0	1
212	1	26	1	1	1	1	1	6	38000	0		2	2	3	2	7	Prestação de Serviços de Empresa	1	0	0	1	1	0	0	0	0	1	0	0	0	0	1	0	0	1	0	0	0	1	0	0	0	0	1	1	0	1	1	1
213	1	37	1	0	2	2	1	7	6000	1		10	10	3	2	2		0	0	0	1	1	0	0	0	0	1	1	0	1	1	1	0	0	1	1	0	1	0	1	0	0	0	1	0	0	1	1	1
214	1	54	1	2	2	1	0	4	3000	3		25	25	3	7	4		1	0	0	1	1	0	0	0	0	3	1	0	1	0	1	0	0	1	1	1	0	0	0	0	0	0	0	1	0	1	0	1
215	1	46	1	1	2	1	0	4	2600	3		25	25	3	7	4		1	1								3	0	0	1	1	1	0	0	1	0	0	0	0	0	0	0	0	1	1	0	1	0	1
216	1	35	1	1	2	1	0	5		11	At farmacia	2	2	3	4	7	Contrato Terceirizados	1	1								4	0	0	0	0	1	0	0	1	0	0	0	0	0	0	0	0	1	1	0	1	1	0
217	1	42	1	2	2	1	0	4		2		5	5	3	5	2		1	0	0	1	1	0	0	0	0	3	0	0	0	1	1	0	0	1	1	0	1	0	1	1	0	0
218	1	29	1	1	1	1	1	4		2		0.58	0.58	3	0.083	7	Contrato	1	0	0	0	1	0	0	0	0	3	1	0	1	1	1	0	0	1	1	0	1	0	1	1	0	0	1	1	1	1	1	1
219	1	49	1	0	1	1	1	4		10	Recepcionista	2	2	3	8	7	Nomeada	1	0	0	1	1	0	0	0	0	2	0	0	0	0	1	0	0	1	0	0	0	0	0	0	0	0	1	1	0	1	0	0
220	1	33	1	1	2	1	0	6	2600	3		14	14	3	14	4		1	0	0	0	1	0	0	0	0	1	1	1	1	1	1	0	0	1	1	1	1	0	1	1	0	0	1	1	1	1	1	1
221	1	45	1	2	1	1	1	4	1300	12	Serv gerais	15	15	3	15	4		1	0	0	0	1	1	0	0	0	3	1	1	1	1	1	0	0	1	0	0	0	0	0	0	0	0	1	1	0	1	0	0
222	1	46	2	1	2	1	0	6	2600	3		25	25	3	20	4		1	0	1	0	1	0	0	0	0	3	1	0	1	0	1	0	0	1	1	0	0	0	0	1	0	0	1	1	0	1	0	1
223	1	33	1	1	1	1	1	7		1		6	6	3	2	7	Contrato	0	0	1	1	1	1	1	0	0	3	1	1	1	1	1	0	0	1	1	0	0	0	0	1	0	0	1	1	1	1	1	1
224	1	54	1	1	1	1	0	4		10	Recepcionista	23	23	3	19	4		1	0	1	0	1	0	0	0	0	3	0	1	0	1	1	0	0	1	1	0	0	0	0	0	0	0	1	1	1	1	0	1
225	1	51	2	1	1	1	0	6	2600	3		20	20	3	20	4		1	0	1	1	1	0	0	0	0	2	0	0	0	1	1	0	0	1	0	0	0	0	1	1	0	0	0	1	1	0	0	1
226	1	41	1	1	1	1	0	4		2		13	13	3	7	7	Contrato	0	0	0	1	1	0	0	0	0	3	0	0	0	1	1	0	0	1	1	1	1	1	1	1	0	0	1	1	1	1	0	1
227	1	36	1	2	1	1	1	7		1		14	14	3	1	2		0	0	0	1	0	0	0	0	0	3	1	0	0	0	1	0	0	1	1	1	0	1	0	0	0	0	1	1	0	1	0	0
228	1	25	1	1	1	1	1	6		4		4	4	3	3	7	Contrato	0	0	0	0	0	1	0	0	0	3	1	1	0	0	1	0	0	1	1	0	0	1	0	1	0	0	1	1	1	1	1	0
229	1	39	1	1	1	2	1	4		5		12	12	3	9	7	Contrato	0	0	0	0	1	1	0	0	0	3	1	1	1	1	1	0	0	1	1	0	1	1	0	1	0	0	1	1	1	1	1	0
230	1	45	1	1	1	1	1	6	2600	2		21	21	3	21	7	Contrato	0	0	0	1	1	0	0	0	0	3	0	0	0	1	1	0	0	1	1	0	0	0	0	0	0	0	1	0	0	1	0	1
231	1	57	1	0	1	1	0	4	3000	3		24	24	3	24	4		1	0	0	1	0	0	0	0	0	3	1	1	1	1	1	0	0	1	0	1	0	1	0	1	0	0	1	1	1	1	1	0
232	1	42	1	0	2	1	0	4		12	Serv gerais	16	16	3	16	4		1	0	0	1	1	0	0	0	0	4	0	1	1	1	1	0	0	1	1	1	1	1	1	1	0	0	1	0	0	1	0	1
233	1	42	2	1	1	1	0	4	1300	8	Motorista	6	6	3	6	7	Contrato	1	0	0	1	0	0	1	0	0	3	0	0	0	1	1	0	0	1	1	0	0	0	0	0	0	0	0	1	0	1	0	1
234	1	43	1	2	2	1	0	4	3000	3		18	18	3	18	4		1	0	0	1	0	1	0	0	0	1	1	0	1	1	1	0	0	1	1	0	0	0	1	1	0	0	1	1	0	1	1	1
235	1	34	1	1	1	1	1	6		0		6	6	3	3	7	Contrato	0	0	0	1	1	0	0	0	0	3	1	1	0	0	1	0	0	1	1	1	0	1	0	0	0	0	0	1	0	1	0	1
236	1	39	1	1	1	1	0	4	1300	10	Recepcionista	1	1	3	1	7	Contrato	0	0	1	0	1	0	0	0	0	3	1	1	0	0	1	0	0	1	1	0	0	0	1	1	0	0	1	0	1	1	1	1
237	1	31	1	2	1	1	0	4	1300	12	Serv gerais	1	1	3	1	7	Contrato	1	0	1	0	1	1	0	0	0	0	1	1	0	1	1	0	0	1	1	1	1	1	1	1	0	0	1	1	1	1	1	1
238	1	57	1	0	2	1	0	4	1300	3		25	25	3	25	4		1	0	1	1	0	1	0	0	0	1	1	1	1	1	1	0	0	1	1	1	1	1	1	1	0	0	1	1	1	1	1	1
239	1	48	1	1	1	1	1	4		2		20	20	3	7	2		0	0	0	0	1	1	0	0	0	3	1	0	0	1	1	0	0	1	1	0	0	1	1	0	0	0	1	1	0	0	0	0
240	1	43	1	1	2	1	0	2	1300	12	Serv gerais	3	3	3	3	7	Contrato	1	0	0	1	1	0	0	0	0	3	0	1	0	1	1	0	0	1	0	0	0	0	0	1	0	0	0	0	0	1	1	1
241	1	38	1	1	2	1	1	7		0		13	13	3	6	7	Contrato	0	0	0	1	1	0	0	0	0	3	1	1	1	0	1	0	0	1	1	1	0	1	0	1	0	0	1	1	0	0	0	1
242	1	35	1	0	2	1	0	4	1500	2		5	5	3	2	7	Contrato	0	0	1	1	1	1	0	0	0	0	0	0	0	1	1	0	0	1	1	1	0	1	1	1	0	0	1	1	0	1	1	1
243	1	20	1	1	1	1	0	5	1300	11	At farmacia	0.5	0.5	3	0.5	7	Contrato	1	0	0	1	1	0	0	0	0	1	1	1	1	1	1	0	0	1	0	1	0	0	1	1	0	0	1	1	0	1	1	0
244	1	51	2	1	1	1	0	4	2700	3		24	24	3	24	4		1	0	0	1	1	0	0	0	0	3	1	1	0	1	1	0	0	1	1	0	0	0	0	0	0	0	1	1	1	1	0	1
245	1	45	1	2	1	1	0	4	1300	10	Recepcionista	15	15	3	0.58	7	Contrato	1	0	0	1	0	1	0	0	0	3	1	1	0	0	1	0	0	1	1	0	0	0	0	0	0	0	1	1	0	1	0	1
246	1	56	1	0	1	1	0	4	2000	3		25	25	3	25	4		1	0	0	1	1	0	0	0	0	3	1	1	0	1	1	0	0	1	1	0	1	1	1	1	0	0	1	1	1	1	1	1
247	1	62	1	1	1	1	0	4	2600	3		20	20	3	20	4		1	1							0	0	1	1	1	1	1	0	0	1	0	1	0	0	1	0	0	0	1	1	1	1	1	0
248	1	46	1	1	2	1	1	6		5		26	26	3	3	7	Contrato	0	0	0	0	1	0	0	0	0	1	1	1	1	1	1	0	0	1	0	0	1	1	1	1	0	0	1	0	0	1	1	0
249	1	30	1	2	1	1	1	6		4		5	5	3	3	2		0	0	1	0	0	1	0	0	0	3	0	0	1	0	1	0	0	1	1	0	0	0	0	0	0	0	1	0	1	1	1	0
250	1	55	1	0	1	1	0	4	1300	3		21	21	3	25	4		1	0	0	1	1	0	0	0	0	3	1	0	1	1	1	0	0	1	0	1	0	0	1	1	0	0	0	0	0	1	0	1
251	1	34	2	2	1	1	1	6	4000	1		4	4	3	3	7	Contrato	1	0	1	0	1	1	0	0	0	3	1	1	1	1	1	0	0	1	1	1	0	1	0	1	0	0	1	1	1	1	0	0
252	1	36	2	0	1	1	0	4		8	Motorista	3	3	3	1	7	Contrato	1	0	0	1	1	1	0	0	0	3	0	1	1	1	1	0	0	1	0	0	0	0	0	0	0	0
253	1	43	1	0	1	1	0	6	1300	2		14	14	3	14	7	Contrato	1	0	0	1	1	0	0	0	0	3	1	1	1	1	1	0	0	1	1	1	0	1	1	1	0	0	1	1	0	1	0	1
254	1	48	1	2	2	1	0	6	2700	3		25	25	3	25	4		1	0	0	0	1	0	0	0	0	3	0	0	0	0	1	0	0	1	1	1	0	1	0	1	0	0	1	0	0	1	1	1
255	1	45	1	1	2	1	0	4	2700	3		17	17	3	17	4		1	0	0	1	1	0	0	0	0	4	0	0	0	0	1	0	0	1	0	0	0	1	0	0	0	0
256	1	22	1	2	2	1	0	6	2600	11	At farmacia	0.25	0.25	3	0.25	7	Contrato	1	0	0	0	1	1	0	0	0	3	0	0	0	1	1	0	0	1	0	0	0	0	0	0	0	0	1	0	0	1	0	0
257	1	29	1	1	1	1	0	6	4500	1		4	4	3	3	7	Contrato	1	1								3	1	1	0	1	1	0	0	1	0	1	1	0	0	1	0	0	1	1	1	1	1	1
258	1	31	2	1	1	1	1	7		0		4	4	3	0.92	3	Contrato PJ	1	0	0	1	1	0	0	0	0	3	1	1	0	1	1	0	0	1	1	1	1	1	0	1	0	0	0	1	0	1	1	1
259	1	60	1	2	1	1	0	4		2		18	18	3	23	7	Contrato	1	0	1	0	1	0	0	0	0	3	1	1	0	1	1	0	0	1	1	1	1	1	1	1	0	0	1	1	0	1	1	1
260	1	42	1	1	1	1	0	4		10	Recepcionista	3	3	3	3	7	Contrato	1	1								3	0	1	1	1	1	0	0	1	1	0	0	0	0	0	0	0	1	1	0	1	0	1
261	1	40	1	1	2	1	0	3	1300	12	Serv gerais	25	25	3	4	7	Contrato	1	0	0	0	1	0	0	0	0	0	1	1	1	1	1	0	0	1	1	0	1	1	1	1	0	0	1	0	0	1	1	1
262	1	50	1	1	1	1	0	4	1300	12	Serv gerais	3	3	3	3	7	Contrato	1	1								4	0	0	0	0	1	0	0	1	1	1	0	1	1	1	0	0	1	0	0	1	1	1
263	1	24	2	1	2	1	0	4		8	Motorista	6	6	3	3	7	Contrato	0	0	0	0	1	1	0	0	0	3	1	1	1	0	1	0	0	1	0	0	1	0	1	1	0	0	1	1	1	1	1	0
264	1	38	1	1	1	2	1	4	2500	2		15	15	3	5	7	Contrato	0	0	1	0	0	1	0	0	0	3	0	0	0	1	1	0	0	1	1	1	0	1	0	0	0	0	0	0	0	0	0	1
265	1	54	1	1	2	1	0	4		2		25	25	2	4	4		1	1								3	0	0	0	0	1	0	0	1	0	0	0	0	0	0	0	0	0	0	0	1	0	1
266	1	45	1	2	2	2	1	5		12	Serv gerais	15	15	3	0.5	4		1	0	0	1	0	0	0	0	0	3	0	0	1	1	1	0	0	1	0	1	0	1	0	0	0	0	1	1	1	1	1	0
267	1	32	1	1	1	1	0	4	2600	2		6	6	3	2	7	Contrato	0	0	0	1	1	0	0	0	0	3	0	0	0	1	1	0	0	1	1	1	1	1	0	1	0	0	0	0	0	1	0	1
268	1	48	2	1	1	1	0	1		7		7	7	3	7	7	Contrato	1	0	0	0	1	0	0	0	0	4	1	1	1	0	1	0	0	1	1	0	0	0	0	0	0	0	1	0	0	1	1	1
269	1	41	2	0	1	1	1	3		8	Motorista	3	3	3	3	7	Contrato	1	0	0	0	1	1	0	0	0	0	1	0	1	0	1	0	0	1	0	0	0	0	1	1	0	0	1	0	0	1	0	0
270	1	44	1	1	2	1	0	4	2600	3		14	14	3	7	4		1	0	0	1	1	1	0	0	0	4	1	0	0	1	1	0	0	1	1	0	0	0	0	1	0	0	0	1	0	1	0	1
271	1	47	1	2	1	1	0	4	2600	3		13	13	3	7	4		0	0	0	0	1	1	0	0	0	4	1	0	0	1	1	0	0	1	1	1	1	1	1	1	0	0	1	1	1	1	1	1
272	1	43	1	0	1	1	0	4	2600	3		18	18	3	18	4		1	0	0	1	0	0	0	0	0	4	1	1	0	0	1	0	0	1	1	0	0	0	1	1	0	0	1	1	1	1	1	1
273	1	60	1	2	1	1	0	4	2600	3		21	21	3	21	4		0	0	1	0	0	1	0	0	0	3	0	0	0	1	1	0	0	1	1	0	0	0	1	0	0	0	1	0	0	1	0	1
274	1	42	1	2	1	1	0	6		3		13	13	3	13	4		1	0	1	1	0	0	0	0	0	3	0	0	0	1	1	0	0	1	1	1	0	1	1	1	0	0	1	1	1	1	1	1
275	1	30	1	1	2	2	1	6	5000	1		6	6	3	0.25	2		0	0	0	0	0	1	0	0	0	3	1	0	0	0	1	0	0	1	1	0	0	0	0	1	0	0	1	1	1	1	1	1
276	1	44	1	2	2	1	0	4	3900	3		17	17	3	5	4		1	0	0	1	0	1	0	0	0	3	1	0	0	0	1	0	0	1	1	0	0	0	0	0	0	0	0	0	0	1	0	1
277	1	33	1	1	1	1	0	1	1400	12	Serv gerais	18	18	3	7	7	Contrato	1	1								1	0	1	1	1	1	0	0	1	1	1	0	1	1	1	0	0	1	1	1	1	1	1
278	1	48	1	1	1	1	0	4	1900	3		13	13	3	6	4		1	1								3	1	1	0	0	1	0	0	1	1	1	1	1	1	1	0	0	1	0	0	0	0	1
279	1	55	1	2	1	1	0	4	1400	3		16	16	3	5	4		1	0	0	1	1	0	0	0	0	3	0	0	0	0	1	0	0	1	1	0	0	0	1	1	0	0	1	1	0	1	1	1
280	1	45	1	1	2	1	0	2	2600	3		24	24	3	8	4		0	0	0	1	1	0	0	0	0	3	1	1	0	1	1	0	0	1	1	1	0	1	1	1	0	0	1	1	0	1	0	1
281	1	45	1	2	1	1	0	4	1400	11	At farmacia	13	13	3	14	4		1	0	0	1	1	0	0	0	0	0	1	1	1	1	1	0	0	1	1	0	0	1	1	1	0	0	1	1	1	0	1	1
282	1	49	1	1	2	1	0	4	4000	3		24	24	3	24	4		1	0	0	1	0	1	0	0	0	3	0	0	0	1	1	0	0	1	0	0	0	0	0	0	0	0	0	1	0	1	0	1
283	1	49	1	2	1	1	0	4	1400	3		21	21	3	21	4		1	0	1	0	0	1	0	0	0	1	1	0	0	1	1	0	0	1	1	1	0	1	1	1	0	0	1	1	1	1	0	1
284	1	42	1	1	1	1	1	7	6000	4		16	16	3	0.33	2		0	0	0	1	1	0	0	0	0	3	0	0	0	0	1	0	0	1	1	0	1	1	1	1	0	0	1	1	0	1	0	1
285	1	30	1	1	2	1	1	4		5		5	5	3	0.83	2		1	0	0	1	1	1	0	0	0	3	1	1	1	1	1	0	0	1	1	1	1	1	1	1	0	0	1	1	0	0	1	0
286	1	33	1	1	2	1	0	4	3000	10	Recepcionista	8	8	3	7	7	Contrato	1	1								3	1	1	1	0	1	0	0	1	1	1	0	0	0	1	0	0	1	1	0	1	0	1
287	1	26	2	0	1	1	1	7	2000	0		0.83	0.83	3	0.75	7	Contrato	1	0	0	1	1	0	0	0	0	3	1	1	1	1	1	0	0	1	1	1	0	1	0	1	0	0	1	1	1	1	1	1
288	1	28	1	0	2	1	1	7	5000	1		7	7	3	2	7	Contrato	0	0	0	1	1	0	0	0	0	1	1	1	1	0	1	0	0	1	1	0	0	0	0	1	0	0	1	1	0	0	0	1
289	1	44	1	1	2	1	0	5	35000	2		15	15	3	7	7	Contrato	0	0	0	1	1	1	0	0	0	3	1	1	1	0	1	0	0	1	1	1	1	1	1	1	0	0	1	1	1	1	1	1
290	1	47	1	1	2	1	0	4	2600	3		22	22	3	13	4		1	0	0	1	0	0	0	0	0	1	1	1	1	1	1	0	0	1	1	1	0	1	1	1	0	0	1	1	1	1	1	1
291	1	45	1	1	1	1	0	4	4000	3		23	23	3	8	4		0	1								3	0	0	0	1	1	0	0	1	0	0	0	0	0	0	0	0	0	0	0	1	0	0
292	1	53	1	1	1	1	1	4	1300	11	At farmacia	9	9	3	7	7	Comissionada	0	0	0	1	1	0	0	0	0	3	1	1	1	1	1	0	0	1	1	1	1	1	1	1	0	0	1	1	1	0	0	0
293	1	40	1	1	2	1	1	4		5		15	15	3	0.33	2		1	0	1	1	0	0	0	0	0	3	0	0	0	1	1	0	0	1	0	0	0	0	0	0	0	0	1	1	0	1	1	0
294	1	33	1	2	2	1	0	4	2000	10	Recepcionista	1	1	3	0.91	7	Contrato	1	0	0	1	1	0	0	0	0	3	0	0	0	1	1	0	0	1	0	1	0	1	0	0	0	0	0	1	1	1	1	0
295	1	41	1	1	1	1	1	7		4		17	17	3	0.58	2		0	1							0	3	1	0	0	1	1	0	0	1	0	1	1	1	0	1	0	0	1	1	0	1	0	1
296	1	59	2	1	1	1	1	4	2600	3		20	20	3	8	4		1	1							0	3	1	1	1	1	1	0	0	1	1	1	0	1	1	1	0	0	1	1	1	1	1	1
297	1	56	1	1	2	1	0	4	2600	3		18	18	3	8	4		1	0	0	1	1	0	0	0	0	3	1	1	1	1	1	0	0	1	1	1	0	1	1	1	0	0	1	1	1	1	0	1
298	1	43	2	1	2	1	0	4	2300	3		23	23	3	8	4		1	0	1	0	1	0	0	0	0	3	0	1	0	0	1	0	0	1	1	1	0	0	1	1	0	0	1	0	0	1	0	1
299	1	56	1	1	2	1	0	4		3		16	16	3	14	4		1	0	1	1	0	0	0	0	0	0	1	1	0	1	1	0	0	1	0	0	0	0	0	1	0	0	1	1	0	1	0	1
300	1	34	1	2	1	1	0	4	2700	3		13	13	3	13	4		1	0	0	1	1	1	0	0	0	3	0	1	0	1	1	0	0	1	1	1	0	1	1	1	0	0	1	1	1	1	1	1
301	1	42	1	1	1	1	1	6		1		15	15	3	3	7	Contrato	0	1								3	0	0	0	0	1	0	0	1	1	0	0	0	0	0	0	0	1	1	1	1	1	1
302	1	62	1	2	2	1	0	4		2		23	23	3	6	4		0	0	0	1	1	0	0	0	0	4	1	1	1	0	1	0	0	1	1	1	0	1	1	1	0	0	1	1	1	1	1	1
303	1	55	1	1	1	1	0	6		2		29	29	3	9	4		0	0	0	1	1	0	0	0	0	3	0	0	0	1	1	0	0	1	0	0	0	0	0	0	0	0	0	0	0	1	1	0
304	1	26	1	1	1	1	1	6	15000	0		0.16	0.16	3	0.16	7	Contrato	1	0	1	0	1	0	0	0	0	3	1	1	0	1	1	0	0	1	0	1	0	1	0	0	0	0	1	0	0	1	1	0
305	1	62	2	1	2	1	0	4	2600	3		25	25	3	10	4		1	0	0	0	1	1	0	0	0	3	1	0	1	1	1	0	0	1	1	1	0	0	1	1	0	0	1	1	1	1	0	1
306	1	62	1	0	1	1	0	4		3		14	14	3	14	4		1	1								3	0	0	0	1	1	0	0	1	0	0	0	0	0	0	0	0
307	1	48	1	1	2	1	0	4	5000	3		18	18	3	18	4		1	0	1	1	1	1	0	0	0	3	1	1	1	1	1	0	0	1	1	1	0	1	0	1	0	0	1	0	1	1	1	1
308	1	48	1	1	1	1	0	4	2600	3		17	17	3	17	4		1	1								3	1	0	1	1	1	0	0	1	1	1	0	0	1	1	0	0	1	1	1	1	1	1
309	1	60	1	1	2	1	0	4	2600	3		25	25	2	25	4		1	0	1	0	1	0	0	0	0	3	1	1	1	1	1	0	0	1	1	0	1	1	1	1	0	0	1	1	1	1	0	1
310	1	55	1	1	2	1	0	6	2600	3		24	24	3	24	4		1	0	1	1	1	0	0	0	0	0	0	0	0	0	1	0	0	1	0	0	0	0	0	0	0	0	1	0	0	1	0	1
311	1	46	1	1	1	1	0	4	2600	3		18	18	3	18	4		1	0	0	1	1	0	0	0	0	1	0	0	0	0	1	0	0	1	0	0	0	0	0	0	0	0	0	0	0	0	0	0
312	1	45	1	1	2	1	0	4	3000	3		14	14	3	14	4		1	0	0	1	1	1	0	0	0	3	1	1	1	1	1	0	0	1	1	1	0	1	0	0	0	0	1	1	0	1	0	1
313	1	43	2	1	1	1	0	4	2600	3		14	14	3	14	4		1	0	0	1	1	0	0	0	0	3	0	0	0	0	1	0	0	1	0	0	0	0	0	0	0	0	0	0	0	1	0	0
314	1	28	1	1	2	1	1	4	1300	10	Recepcionista	2	2	3	2	7	Contrato	1	1								0	0	0	0	1	1	0	0	1	0	0	0	0	1	0	0	0	1	0	1	1	1	1
315	1	38	1	1	1	1	0	4	2600	3		14	14	3	6	4		1	1								1	1	1	1	1	1	0	0	1	1	1	0	1	1	1	0	0	0	1	0	1	0	1
316	1	52	1	1	2	1	0	4	3000	3		18	18	3	14	4		0	1								0	0	0	0	0	1	0	0	1	0	1	0	1	0	0	0	0	1	1	0	1	0	1
317	1	40	1	1	2	1	0	4	3500	3		20	20	3	20	4		1	0	1	0	1	0	0	0	0	3	1	1	0	0	1	0	0	1	0	0	0	0	0	1	0	0	1	1	0	1	1	1
318	1	52	1	1	2	1	0	4	2600	3		25	25	3	25	4		1	0	0	1	1	0	1	0	0	0	1	1	1	1	1	0	0	1	0	1	0	1	0	0	0	0	0	1	0	1	0	0
319	1	59	1	1	1	1	0	5	5000	10	Recepcionista	14	14	3	1.25	1		1	1								2	0	0	0	0	1	0	0	1	0	0	0	0	0	0	0	0	0	0	0	1	0	0
[truncated: 41 more columns]
